# Supplementary material for: Prognosis and biological function of SGOL1 in clear cell renal cell carcinoma: a multiomics analysis
Source: BMC Med Genomics. 2024 Feb 21;17:60. doi: 10.1186/s12920-024-01825-7 (PMC10882763; doi:10.1186/s12920-024-01825-7)
Supplement: Supplementary file 2 — Supplementary material 2. [file 12920_2024_1825_MOESM2_ESM.xlsx]

## Sheet: Sheet1
		Supplementary Table 1. The associations between various clinical features and SGOL1 expression.
		﻿Variables	﻿Subgroup	﻿No.	﻿Comparisons	﻿Statistical significance (P)
		﻿Sample	Normal	72	﻿Normal vs. primary tumor	0.000160547
			Primary tumor	533
		﻿Patient's age	﻿Normal	﻿72
			﻿21-40 years	﻿26	Normal-vs-Age(21-40Yrs)	0.023584
			﻿41-60 years	﻿238	Normal-vs-Age(41-60Yrs)	0.0007605
			﻿61-80 years	246	Normal-vs-Age(61-80Yrs)	0.0006967
			﻿81-100 years	23	Normal-vs-Age(81-100Yrs)	0.21176
		﻿Patient's gender	﻿Normal	﻿72
			﻿Male	345	Normal-vs-Male	9.646e-05
			﻿Female	188	Normal-vs-Female	0.0078
		﻿KIRC subtypes	﻿Normal	72	Normal-vs-ccA subtype	0.090257
			﻿ccA	﻿205	Normal-vs-ccB subtype	6.496e-05
			﻿ccB	175	ccA subtype-vs-ccB subtype	0.00039828
		﻿Nodal ﻿metastasis	﻿Normal	72	Normal-vs-N0	0.00049855
			N0	240	Normal-vs-N1	0.0078164
			N1	16	N0-vs-N1	0.044578
		Cancer stage	﻿Normal	72
			﻿Stage 1	﻿267	Normal-vs-Stage1	0.027
			﻿Stage 2	57	Normal-vs-Stage2	0.040621
			﻿Stage 3	﻿123	Normal-vs-Stage3	0.001384
			﻿Stage 4	﻿84	Normal-vs-Stage4	0.000184077
		﻿Tumor grade	﻿Normal	﻿72
			﻿Grade 1	14	Normal-vs-Grade 1	0.7697
			﻿Grade 2	﻿229	Normal-vs-Grade 2	0.0127
			﻿Grade 3	﻿206	Normal-vs-Grade 3	0.00130396
			﻿Grade 4	﻿76	Normal-vs-Grade 4	0.00020044
