# Supplementary material for: Prognosis and biological function of SGOL1 in clear cell renal cell carcinoma: a multiomics analysis
Source: BMC Med Genomics. 2024 Feb 21;17:60. doi: 10.1186/s12920-024-01825-7 (PMC10882763; doi:10.1186/s12920-024-01825-7)
Supplement: Supplementary file 3 — Supplementary material 3. [file 12920_2024_1825_MOESM3_ESM.xlsx]

## Sheet: Sheet 1
			Supplementary Table 2. The relationship between clinicopathological characteristics and SGOL1 expression in individuals with ccRCC.
			Characteristic	Low expression of SGO1	High expression of SGO1	P	method
			n	269	270
			Age, n (%)			0.576	Chisq.test
			<=60	138 (25.6%)	131 (24.3%)
			>60	131 (24.3%)	139 (25.8%)
			Race, n (%)			0.044	Fisher.test
			Asian	3 (0.6%)	5 (0.9%)
			Black or African American	37 (7%)	20 (3.8%)
			White	227 (42.7%)	240 (45.1%)
			Gender, n (%)			0.227	Chisq.test
			Female	100 (18.6%)	86 (16%)
			Male	169 (31.4%)	184 (34.1%)
			T stage, n (%)			0.004	Chisq.test
			T1	152 (28.2%)	126 (23.4%)
			T2	38 (7.1%)	33 (6.1%)
			T3	78 (14.5%)	101 (18.7%)
			T4	1 (0.2%)	10 (1.9%)
			N stage, n (%)			0.002	Chisq.test
			N0	118 (45.9%)	123 (47.9%)
			N1	1 (0.4%)	15 (5.8%)
			M stage, n (%)			0.009	Chisq.test
			M0	220 (43.5%)	208 (41.1%)
			M1	27 (5.3%)	51 (10.1%)
			Pathologic stage, n (%)			0.033	Chisq.test
			Stage I	149 (27.8%)	123 (22.9%)
			Stage II	31 (5.8%)	28 (5.2%)
			Stage III	59 (11%)	64 (11.9%)
			Stage IV	30 (5.6%)	52 (9.7%)
			Histologic grade, n (%)			0.005	Chisq.test
			G1	9 (1.7%)	5 (0.9%)
			G2	135 (25.4%)	100 (18.8%)
			G3	92 (17.3%)	115 (21.7%)
			G4	29 (5.5%)	46 (8.7%)
