# Supplementary material for: Prognosis and biological function of SGOL1 in clear cell renal cell carcinoma: a multiomics analysis
Source: BMC Med Genomics. 2024 Feb 21;17:60. doi: 10.1186/s12920-024-01825-7 (PMC10882763; doi:10.1186/s12920-024-01825-7)
Supplement: Supplementary file 4 — Supplementary material 4. [file 12920_2024_1825_MOESM4_ESM.xlsx]

## Sheet: Sheet 1
	Supplementary Table 3. The univariate and multivariate Cox regression analysis of ccRCC.
			Univariate Cox regression analysis			Multivariate Cox regression analysis
	Characteristics	Total (N)	HR (95% CI)	P value		HR (95% CI)	P value
	Age (<=60 vs. >60)	539	1.765 (1.298-2.398)	<0.001		1.687 (1.098-2.592)	0.017
	T stage (T1&T2 vs. T3&T4)	539	3.228 (2.382-4.374)	<0.001		1.597 (0.700-3.642)	0.266
	N stage (N0 vs. N1)	257	3.453 (1.832-6.508)	<0.001		1.805 (0.883-3.689)	0.106
	M stage (M0 vs. M1)	506	4.389 (3.212-5.999)	<0.001		2.714 (1.602-4.599)	<0.001
	Pathologic stage (Stage I& II vs. Stage III&IV)	536	3.946 (2.872-5.423)	<0.001		1.240 (0.487-3.159)	0.652
	Histologic grade (G1&G2 vs. G3&G4)	531	2.702 (1.918-3.807)	<0.001		1.700 (1.033-2.799)	0.037
	PAQR5 (Low vs. High)	539	2.213 (1.677-2.919)	<0.001		1.874 (1.223-2.872)	0.004
